# Supplementary material for: Present-Day Vegetation Helps Quantifying Past Land Cover in Selected Regions of the Czech Republic
Source: PLoS One. 2014 Jun 17;9(6):e100117. doi: 10.1371/journal.pone.0100117 (PMC4061133; doi:10.1371/journal.pone.0100117)
Supplement: Table S1 — List of pollen sites used for REVEALS estimates of present-day vegetation. (XLS) [file pone.0100117.s001.xls]

## Sheet: List1
region	longitude	latitude	sigle	radius of the basin	year of sampling	depth of modern sample	pollen	citation
				(m)		(cm)	sum
N-Bohemia	14.5646	50.6731	c_lipa	113	2005	20	106	Kuneš unpubl.
N-Bohemia	14.2766	50.8926	jeleni	25	2004	0	612	[49]
N-Bohemia	14.3387	50.8523	ndosky	13	2006	2.5	733	[50]
N-Bohemia	14.4131	50.8876	prysky	25	2004	0	456	[51]
N-Bohemia	14.6046	50.5989	jestre	1262	1986	0	473	[52]
N-Bohemia	14.6759	50.5321	okna	113	2007	2	370	Abraham unpubl
N-Bohemia	14.7233	50.5836	prachn	98	2009	0	281	Svitavská in prep
N-Bohemia	14.7233	50.5836	vorone	98	2009	20	398	Svitavská in prep
N-Bohemia	14.7217	50.6089	drznik	56	2009	0	485	Svitavská in prep
N-Bohemia	14.6046	50.5989	konval	1262	2009	1	508	Petr unpubl
N-Bohemia	14.6772	50.7951	mareni	18	2010	0	603	Kozáková unpubl
N-Bohemia	14.7006	50.8025	zaba	18	2010	0	150	[53]
N-Bohemia	14.679	50.6259	ploucb	25	2012	0	426	Abraham unpubl
NE-Bohemia	16.1175	50.5887	anensk	18	1999	0	400	[49]
NE-Bohemia	16.2826	50.5558	broum1	10	1979	0	654	[54]
NE-Bohemia	16.2826	50.5558	broum2	10	1979	0	449	[54]
NE-Bohemia	16.2274	50.6064	brezov	10	1979	0	979	[54]
NE-Bohemia	16.3244	50.6177	herman	10	1979	0	682	[54]
NE-Bohemia	16.2924	50.6222	hyncic	10	1979	0	815	[54]
NE-Bohemia	16.309	50.5696	krinic	10	1979	5	455	[54]
NE-Bohemia	16.3378	50.5471	martin	10	1979	0	520	[54]
NE-Bohemia	16.1736	50.5855	teplic	10	1979	0	580	[54]
NE-Bohemia	16.1315	50.5849	tep_uk	56	1999	0	440	[55]
NE-Bohemia	16.1958	50.6217	verne2	69	1979	0	474	[54]
NE-Bohemia	16.1284	50.6045	vlci_r	25	1993	0	683	[55]
NE-Bohemia	16.1958	50.6217	verner	69	1974	0	1076	[54]
NE-Bohemia	16.104	50.5967	kancel	10	1995	0	1231	[56]
NE-Bohemia	16.1524	50.5841	krav_h	10	1995	0	1320	[56]
NE-Bohemia	16.1116	50.5942	roklin	10	1995	2.5	1243	[56]
NE-Bohemia	16.1315	50.5849	tep_uc	56	1995	0	1160	[56]
NE-Bohemia	15.7125	50.7389	blab_a	178	2004	0	225	[57]
NE-Bohemia	15.7125	50.7389	blab_b	178	2001	0	375	Svitavská unpubl
NE-Bohemia	15.7125	50.7389	blab_c	178	2004	0	241	[57]
NE-Bohemia	15.7125	50.7389	blab_d	178	2001	0	143	Svitavská unpubl
NE-Bohemia	15.7559	50.6606	c_hora	437	2000	1	254	[58]
NE-Bohemia	15.7559	50.6606	cernoh	437	2002	20	370	[62]
NE-Bohemia	15.5422	50.7707	lab_la	160	2001	0	332	Svitavská unpubl.
NE-Bohemia	15.5422	50.7707	lab_lb	160	2001	50	240	Svitavská unpubl.
NE-Bohemia	15.5547	50.7661	labsky	40	2004	20	740	[60]
NE-Bohemia	15.541	50.7662	pancav	299	1996	1	359	[59]
NE-Bohemia	15.7125	50.7389	ups_ra	178	2000	1	630	[61]
NE-Bohemia	15.7125	50.7389	up_pal	178	2004	0	258	[57]
NE-Bohemia	15.7125	50.7389	up_r_a	178	2002	0	379	[62]
NE-Bohemia	15.7125	50.7389	up_r_b	178	2002	0	243	[62]
NE-Bohemia	15.3632	50.8502	halaiz	56	2001	4	728	[63]
Polabí	14.8316	50.2164	hraban	98	2005	3	809	[64]
Polabí	14.5441	50.2603	chrast	56	1999	5	658	[65]
Polabí	14.6674	50.1979	sb_cis	56	1999	5	648	[65]
Polabí	14.5325	50.2669	tisic1	56	2004	70	987	[66]
Polabí	14.5722	50.2434	kozly1	40	2008	16	570	Petr unpubl
Polabí	14.5722	50.2434	kozly2	40	2008	10	443	[64]
Polabí	14.5325	50.2669	tisic2	56	2007	66	386	Petr unpubl
Polabí	14.5441	50.2603	kozly3	56	2008	26	320	Petr unpubl
Polabí	14.6634	50.3188	kosatk	98	2008	9	515	Kozáková unpubl
Polabí	14.6674	50.1979	sb_hra	56	2009	41	512	[67]
Polabí	14.6674	50.1979	sb_mea	56	1999	16	574	[65]
Polabí	15.1731	50.1294	libice	40	2009	20	508	[67]
Polabí	15.1819	50.0607	hradis	28	2008	35	379	[67]
S-Bohemia	14.0209	49.3601	kozli	18	2001	10	388	[68]
S-Bohemia	14.9166	48.8558	halamk	40	1996	0	1233	[73]
S-Bohemia	14.7103	48.9871	spoli	56	1977	0	677	[69]
S-Bohemia	14.8102	48.8608	c_b_a	282	1977	5	1236	[69]
S-Bohemia	14.8102	48.8608	c_b_aa	282	1977	0	988	[69]
S-Bohemia	14.6327	49.2328	bork_c	564	1977	0	656	[69]
S-Bohemia	14.6327	49.2328	bork_d	564	1977	0	342	[69]
S-Bohemia	14.8333	48.9558	barba	40	1977	0	602	[69]
S-Bohemia	14.7048	49.1456	sva_vj	399	1968	10	1434	[69]
S-Bohemia	14.778	49.0022	mlouky	1197	1976	5	1088	[70]
S-Bohemia	14.7689	49.0248	mloukb	1197	1978	10	761	[70]
S-Bohemia	14.0897	49.2502	rezabi	138	1972	0	623	[71]
S-Bohemia	14.349	49.0748	zbudo1	282	1964	0	706	[72]
S-Bohemia	14.349	49.0748	zbudo2	282	1964	0	1243	[72]
S-Moravia	16.4225	48.7773	dvuran	98	1986	70	252	[75]
S-Moravia	16.3866	48.9907	olbram	252	1984	50	163	[79]
S-Moravia	17.0819	48.9543	svatob	56	1982	0	277	[76]
S-Moravia	17.2052	48.9778	vracov	246	1972	15	852	[75]
S-Moravia	17.2052	48.9778	vraco1	246	1969	22	591	[77]
S-Moravia	16.9749	48.9389	cejc	631	1989	5	600	[74]
S-Moravia	17.5409	48.8308	machov	12	2005	0	457	[78]
B-M. Highlnd	15.4243	49.234	doupe	56	1974	0	550	[80]
B-M. Highlnd	15.9636	49.7387	kameni	40	1976	0	652	[81]
B-M. Highlnd	15.416	49.3884	hojkov	56	1974	0	589	[80]
B-M. Highlnd	15.3148	49.2132	h_pole	56	1974	0	281	[80]
B-M. Highlnd	15.146	49.0014	pfaff1	10	1975	0	553	[82]
B-M. Highlnd	15.146	49.0014	pfaff2	10	1975	0	590	[82]
B-M. Highlnd	15.3007	49.0277	stalko	40	1974	0	287	[80]
B-M. Highlnd	15.2416	49.1328	suchdo	40	1974	0	328	[80]
B-M. Highlnd	15.191	49.0417	blato1	282	1958	0	224	[83]
B-M. Highlnd	15.191	49.0417	blato2	282	1963	0	755	[83]
B-M. Highlnd	15.3644	49.7621	chran1	98	1965	0	1428	[84]
B-M. Highlnd	15.3644	49.7621	chran2	98	1968	5	465	[84]
B-M. Highlnd	15.3554	49.7581	hrozno	98	1969	0	878	[84]
B-M. Highlnd	15.5335	49.3242	loucky	126	1958	0	499	[80]
B-M. Highlnd	15.459	49.6916	malcin	98	1978	0	519	[85]
B-M. Highlnd	15.478	49.6813	palasa	113	1979	0	480	[85]
B-M. Highlnd	15.478	49.6813	palasi	113	1979	0	935	[85]
B-M. Highlnd	15.3708	49.2306	rasna	195	1959	0	221	[80]
B-M. Highlnd	15.4167	49.65	zavidk	98	1979	5	576	[85]
Šumava	13.4888	48.9623	brez_a	56	2001	0	193	Svitavská unpubl
Šumava	13.4888	48.9623	brez_b	56	2001	0	255	Svitavská unpubl
Šumava	13.3276	49.1522	hureck	445	2002	5	228	[88]
Šumava	13.6629	49.0006	chal_s	395	2001	60	367	Svitavská unpubl
Šumava	13.635	48.9646	knizec	126	2001	0	499	[86]
Šumava	13.8161	48.9138	m_niva	455	2002	2	334	[88]
Šumava	13.8829	48.8668	m_luh	892	2001	0	377	[86]
Šumava	13.8829	48.8668	m_l_ch	892	2001	5	256	Reille unpubl
Šumava	13.2828	49.1773	n_brun	98	2001	0	303	Svitavská unpubl
Šumava	13.8657	48.7767	ple_s1	155	2001	0	145	Svitavská unpubl
Šumava	13.8657	48.7767	ple_s2	155	2001	20	388	Svitavská unpubl
Šumava	13.4053	49.0586	pr_cha	10	2001	0	445	Svitavská unpubl
Šumava	13.3907	49.1141	pr_pre	10	2001	0	264	Svitavská unpubl
Šumava	13.4122	49.0153	rokyte	798	2002	0	352	[88]
Šumava	13.4619	49.0313	rybare	319	2002	10	293	[88]
Šumava	13.7423	48.8989	straze	618	2001	0	204	[86]
Šumava	13.8186	48.9241	v_leno	691	2002	0	134	[88]
Šumava	13.8186	48.9241	v_vola	691	2001	0	295	[86]
Šumava	13.1391	48.8839	dosing	160	1984	0	527	[87]
Šumava	13.7534	48.8268	heidem	233	1983	0	553	[87]
Šumava	13.5706	48.8252	sonndo	98	1983	0	573	[87]
Šumava	13.5775	48.9481	finste	156	1983	10	561	[87]
