# Supplementary material for: Present-Day Vegetation Helps Quantifying Past Land Cover in Selected Regions of the Czech Republic
Source: PLoS One. 2014 Jun 17;9(6):e100117. doi: 10.1371/journal.pone.0100117 (PMC4061133; doi:10.1371/journal.pone.0100117)
Supplement: Table S2 — Table of mean values of the cover of Poaceae, Corylus and Plantago lanceolata extrapolated into habitat classes. Codes of habitats correspond to [36]. Standard total vegetation cover was taken from [34], [35,35]. “Segments total” means all segments of habitats distinguished during the mapping with presence or abundance data. “Average abundance” was calculated from segments with abundance data and presence data. (XLS) [file pone.0100117.s002.xls]

## Sheet: List1
	standard		Poaceae				Plantago lanceolata				Corylus
	veg.	segments	segments	segments	mean	variance of	segments	segments	mean	variance of	segments	segments	mean	variance of
	cover (%)	total	presence	abundance	abundance	abundance	presence	abundance	abundance	abundance	presence	abundance	abundance	abundance
A1.1	77	17	17	7	69.5635	6.44718
A1.2	95	192	165	144	77.6714	5.39348	2	2	0.00443703
A2.1	50	62	60	7	2.14338
A2.2	95	189	176	53	9.38407	1.53114
A3	50	9	5
A4.1	98	313	276	96	79.1871	3.72545
A4.2	95	27	20
A4.3	95	33	28	11	6.64896	8.19593
A5	55	6	5	4	45.3869
A6A	45	210	174	3	0.819466
A6B	50	70	58
A7	50	272	199	17	20.5035	6.35306
A8.2	50	6	6	1	13.4584
M1.1	100	4621	3277	2514	56.952	0.425157	3	2	0.000381798		1
M1.2	70	55	43	30	25.0477	11.3236
M1.3	50	467	323	197	22.8441	1.2399	1
M1.4	90	698	467	394	46.1438	2.00465	1
M1.5	50	372	153	73	10.9751	1.35148
M1.6	90	80	41	22	9.54723	10.1441
M1.7	90	3043	2028	1214	33.9471	0.509843	3	3	0.00109369
M1.8	90	2	2	2	4.12214
M2.1	60	87	48	27	12.9381	6.10722
M2.2	70	6	4	1	25.9259
M2.3	60	6	4	1	11.98
M2.4	60	1	1	1	51.7241
M3	40	24	12	6	11.3776
M4.1	10	116	34	16	2.46051	0.157664
M5	40	107	23	6	1.70238
M6	90	58	35	24	4.12195	0.490387	1	1	0.0107759
M7	20	81	12	1	11.4943
R1.1	90	10	3	2	11.4656
R1.2	80	134	76	28	14.4949	5.71925
R1.3	60	78	28	11	3.73765	2.20091					1
R1.4	40	1315	561	168	5.50383	0.185611					4
R1.5	40	37	31
R2.1	80	19	14	7	27.9025	80.531
R2.2	60	850	688	212	18.2543	1.13299	19	12	0.0222769	0.000187562	2
R2.3	10	1593	1266	439	3.98136	0.019709					1
R2.4	10	4	4	1	1.86335
R3.1	10	289	159	49	2.84706	0.118929
R3.2	10	175	84	13	1.71251	0.224707
R3.3	30	86	1	1	0.00917993
R3.4	30	69	58	34	23.7357	1.87677
S1.1	27	228	53	8	1.20076		1				5	2	0.0339912
S1.2	35	4853	1274	281	3.32606	0.0339092	1				124	81	0.133106	0.000998667
S1.3	80	78	49	17	37.8314	22.7072					5	3	0.111521
S1.4	50	2
S1.5	50	76	34	5	3.68396						24	15	4.05212	2.16889
S2A	40	31	8	1	3.40305
S2B	40	102	30	4	3.46869						2	1	0.0588235
S3A	40	2
S3B	40	18
T1.1	95	19378	14525	7151	48.3398	0.0902147	8133	2770	4.02913	0.00875967	24
T1.10	50	208	109	35	9.86733	1.94328	2	1	0.00166356
T1.2	98	2152	1648	739	55.6985	0.755896	394	130	0.85553	0.0126482	2
T1.3	85	955	646	158	32.293	1.94136	391	69	4.0436	0.195099	1
T1.4	95	901	636	331	40.62	1.52637	199	87	0.96563	0.0262731
T1.5	98	10001	7411	2578	29.8669	0.186563	1022	347	0.687732	0.00315409	9
T1.6	98	3997	2448	995	16.2724	0.269025	24	8	0.00883644		3
T1.7	95	156	92	46	23.2077	5.87813	38	9	0.37169	0.00800261	1
T1.8	98	6	6	6	57.8342	65.8475
T1.9	95	1643	1418	518	46.9606	1.21827	307	117	1.51072	0.041055	6
T2.1	95	109	66	18	54.0228	18.448
T2.2	95	438	351	78	67.5445	4.93441	6
T2.3A	90	69	67	17	74.2634	12.1531	16	6	0.506294
T2.3B	90	3176	2851	1300	60.851	0.450147	514	148	0.959647	0.00959736	12
T3.1	45	404	359	211	18.5604	0.766647	4				3
T3.2	55	79	73	52	36.0927	3.82461					1
T3.3A	90	221	203	80	53.51	8.11345	6				1
T3.3B	90	62	55	30	63.1786	22.9136	4
T3.3C	90	6	6	1	50.8065
T3.3D	90	664	556	380	49.6291	1.59146	22	6	0.251094		1
T3.4A	90	2	1
T3.4B	90	21	20	14	65.5452	38.4329	1	1	0.0195516		2
T3.4C	90	78	71	50	42.0529	8.34058	14	3	1.26965
T3.4D	90	3390	2696	1994	51.2667	0.302023	210	92	0.178118	0.00100759	6
T3.5A	90	3	3				1
T3.5B	90	722	641	271	57.5372	1.74726	108	18	0.744531	0.106891	4
T4.1	90	198	164	113	34.2342	3.49073					2
T4.2	90	959	702	369	38.9232	1.46599	35	9	0.0576391	0.000516189	16
T5.1	30	14	11	8	17.301	10.0367	1
T5.2	55	98	78	46	24.3843	3.89866	21	15	0.894337	0.0527269
T5.3	55	197	153	122	28.6443	2.11787	19	13	0.511081	0.0567444
T5.4	55	78	65	63	32.3641	3.36959	24
T5.5	55	1083	944	386	27.564	0.768816	216	37	0.617406	0.0215724	8
T6.1A	55	31	13	1	4.9424
T6.1B	55	132	48	31	6.81982	1.50819	6	2	0.0994018
T6.2A	55	16	10
T6.2B	55	67	24	10	6.07896	2.51988
T7	80	19	15	8	46.157	75.6287	5	1	0.218162
T8.1A	85	1	1	1	0.801887
T8.1B	85	170	133	66	26.6861	6.45207	1
T8.2A	85	38	37	19	32.1319	15.2962					2
T8.2B	85	498	362	151	28.0021	2.40303	5	1	0.00691583		5
T8.3	85	183	67	29	7.3523	2.92571
V1A	50	7	1
V1B	50	9	4	1	0.103359
V1C	50	97	10	6	1.15316
V1E	50	1
V1F	50	1641	163	36	1.02044	0.0608084	1
V1G	50	3550	209	25	1.23396	0.0534727
V2A	50	73	7	1	3.23954
V2B	50	32	6	3	2.32186
V2C	50	148	22	8	4.92291
V3	50	78	30	2	0.418503
V4A	50	510	32	3	0.450702
V4B	50	1787	29	4	0.608846						1
V5	50	112	5
V6	50	1	1
X1	10	8144	27	1	0.0331532		4				1
X10	85	5455	335	53	4.01151	0.0844024	1				11	5	0.00169386
X11	85	4473	218	53	3.31537	0.0765288					21	9	0.0414897	0.000343971
X12	95	1017									3	3	0.0734976
X12A	95	10149	1536	144	8.31441	0.200776	20	1	0.000512625		959	318	1.57074	0.00872687
X12B	95	6234	199	21	1.08277	0.0308065	1				80	20	0.228398	0.00277944
X13	75	5837	167	16	1.47038	0.0346509	9	1	0.0315386		55	8	0.245578
X14	50	1124	27	7	0.596403
X2	75	1595	12	2	0.564263
X3	60	998	37	7	1.60465		3	1	0.00217302
X4	60	128					1	1	0.378024
X5	100	10586	2285	571	15.3303	0.143733	573	106	0.981617	0.0112973	57	22	0.0478484	9.32385e-05
X6	10	1863	40	5	0.172671		3
X7	75	670	2	2	0.168546
X7A	75	5730	2052	931	21.2201	0.203897	46	8	0.0306169		44	11	0.0900524	0.000342493
X7B	75	6655	1306	511	10.3422	0.103847	28	5	0.0183583		8	1	0.0180316
K1	100	3256	-	-	-	-	-	-	-	-	33	4	0.0175676
K2.1	100	999	-	-	-	-	-	-	-	-	11	4	0.147272
K3	100	19494	-	-	-	-	-	-	-	-	5139	3441	10.233	0.0304382
K4A	100	161	-	-	-	-	-	-	-	-	16	12	0.583851	0.0939533
L1	100	790	-	-	-	-	-	-	-	-	25	11	0.0376708	0.000187763
L10.1	100	135	-	-	-	-	-	-	-	-	1	1	0.00288226
L10.2	100	153	-	-	-	-	-	-	-	-	5	2	0.0137868
L2.1	100	108	-	-	-	-	-	-	-	-	1	1	0.00462963
L2.2	100	16784	-	-	-	-	-	-	-	-	1711	746	0.478757	0.000945981
L2.3	100	2479	-	-	-	-	-	-	-	-	96	30	0.349837	0.00573178
L2.3A	100	47	-	-	-	-	-	-	-	-	2	1	0.0995008
L2.3B	100	457	-	-	-	-	-	-	-	-	14	8	0.0965743
L2.4	100	670	-	-	-	-	-	-	-	-	9	6	0.0294641
L3.1	100	15055	-	-	-	-	-	-	-	-	3311	1943	2.21089	0.00421057
L3.3	100	2841	-	-	-	-	-	-	-	-	276	162	0.817811	0.00917981
L3.3B	100	136	-	-	-	-	-	-	-	-	1
L3.4	100	1238	-	-	-	-	-	-	-	-	159	46	0.904381	0.0275228
L4	100	1442	-	-	-	-	-	-	-	-	539	297	4.17368	0.0870272
L4A	100	604	-	-	-	-	-	-	-	-	252	133	6.94282	0.46844
L4B	100	55	-	-	-	-	-	-	-	-	16	14	5.17066	2.12157
L5.1	100	7757	-	-	-	-	-	-	-	-	719	347	0.498325	0.00273521
L5.3	100	69	-	-	-	-	-	-	-	-	25	10	0.359452	0.0179437
L5.4	100	14198	-	-	-	-	-	-	-	-	576	259	0.233905	0.000644545
L6.1	100	178	-	-	-	-	-	-	-	-	51	39	3.19119	0.269746
L6.2	100	254	-	-	-	-	-	-	-	-	32	6	0.216811
L6.3	100	321	-	-	-	-	-	-	-	-	3
L6.4	100	337	-	-	-	-	-	-	-	-	94	70	3.4268	0.177598
L6.5A	100	70	-	-	-	-	-	-	-	-	1
L6.5B	100	1091	-	-	-	-	-	-	-	-	95	58	0.577053	0.0133058
L7.1	100	6756	-	-	-	-	-	-	-	-	744	353	0.899365	0.00475181
L7.2	100	1140	-	-	-	-	-	-	-	-	63	35	0.391132	0.0124313
L7.3	100	1788	-	-	-	-	-	-	-	-	73	18	0.0999882	0.0020267
L8.1B	100	977	-	-	-	-	-	-	-	-	43	30	0.291152	0.00841603
L8.2	100	85	-	-	-	-	-	-	-	-	32	12	3.63786	1.23905
L9.1	100	2764	-	-	-	-	-	-	-	-	1	1	3.61795e-05
L9.2B	100	2519	-	-	-	-	-	-	-	-	8	3	0.0188118
X8	100	1025	-	-	-	-	-	-	-	-	4
X9A	100	28693	-	-	-	-	-	-	-	-	345	109	0.0805292	0.000219587
X9B	100	4351	-	-	-	-	-	-	-	-	30	4	0.0564748
SUM		293883	60664	27042			12471	4033			16074	8715

## Sheet: List2
-99.8177	0.0985869	99.8177
-99.6378	0.1002	99.6378
-99.6182	0.0432807	99.6182
-99.3443	0.0751315	99.3443
-98.5273	0.20015	98.5273
-98.521	1.04167	98.521
-98.4231	0.0171321	98.4231
-97.4486	0.139616	97.4486
-96.8176	1.41176	96.8176
-93.7874	1.51515	93.7874
-90.3425	0.903614	90.3425
-85.5902	0.938478	85.5902
-57.4099	6.59898	57.4099
-53.4668	2.49307	53.4668
-52.6985	1.23457	52.6985
-43.5252	0.0919329	43.5252
-41.1765	0.980392	41.1765
-41.0993	1.36986	41.0993
-40.6273	2.71386	40.6273
-39.9709	20	39.9709
-26.5024	0.294985	26.5024
-26.3251	1.18489	26.3251
-25.9833	5.60748	25.9833
-24.3767	3.22581	24.3767
-23.5883	0.701403	23.5883
-23.2511	19.6237	23.2511
-22.5021	23.4848	22.5021
-21.0524	14.9254	21.0524
-20.808	5.79023	20.808
-20.689	21.7949	20.689
-20.4398	27.5	20.4398
-19.4708	0.379884	19.4708
-19.137	31.0345	19.137
-18.3078	15.847	18.3078
-17.736	0.704225	17.736
-17.6315	6.18557	17.6315
-15.6177	8.69565	15.6177
-14.2314	3.50877	14.2314
-13.6646	0.268384	13.6646
-13.022	0.223839	13.022
-11.602	56.447	11.602
-11.5488	1.41886	11.5488
-11.259	16.6667	11.259
-10.1433	64.1026	10.1433
-10.137	14.4928	10.137
-10.1118	16.5138	10.1118
-9.94764	0.191972	9.94764
-9.85959	0.588235	9.85959
-9.76897	0.336862	9.76897
-9.01369	46.9388	9.01369
-8.94819	1.42857	8.94819
-8.84492	38.4776	8.84492
-8.8379	14.1026	8.8379
-8.82941	0.971586	8.82941
-8.72867	24.9412	8.72867
-8.51831	16.5445	8.51831
-8.10113	0.274113	8.10113
-8.056	6.25	8.056
-7.99355	54.4038	7.99355
-7.5809	57.2289	7.5809
-7.5011	39.8948	7.5011
-7.19776	52.2277	7.19776
-7.12875	42.1053	7.12875
-6.65957	30.3213	6.65957
-6.62078	36.737	6.62078
-6.31932	41.3793	6.31932
-5.98018	7.67844	5.98018
-5.95611	0.125392	5.95611
-5.48456	25.7774	5.48456
-5.2684	65.8228	5.2684
-5.12179	16.8269	5.12179
-5.09793	16.955	5.09793
-4.86036	7.42857	4.86036
-4.83978	24.8937	4.83978
-4.64936	66.6667	4.64936
-4.58172	37.5346	4.58172
-4.53133	58.8201	4.53133
-4.46687	36.9027	4.46687
-4.39023	25	4.39023
-4.27552	36.1991	4.27552
-4.24861	4.44471	4.24861
-4.24702	25.4545	4.24702
-4.10936	75	4.10936
-3.82447	5.31622	3.82447
-3.80227	34.3401	3.80227
-3.70233	29.4872	3.70233
-3.58282	5.39392	3.58282
-3.47238	5.40541	3.47238
-3.42572	1.75055	3.42572
-3.25697	28.0423	3.25697
-3.19429	30.6709	3.19429
-3.11947	49.2754	3.11947
-3.10151	80.7692	3.10151
-2.94926	3.07062	2.94926
-2.8937	27.5581	2.8937
-2.77315	31.5277	2.77315
-2.69151	7.45342	2.69151
-2.6384	40.932	2.6384
-2.46671	57.0707	2.46671
-2.46245	66.6667	2.46245
-2.21703	3.07018	2.21703
-2.21377	22.0199	2.21377
-2.15628	24.6377	2.15628
-1.92873	25	1.92873
-1.90754	35.6417	1.90754
-1.82853	3.13331	1.82853
-1.75884	16.2478	1.75884
-1.71725	12.7757	1.71725
-1.59093	48.3871	1.59093
-1.53414	42.1842	1.53414
-1.16785	19.7368	1.16785
-1.10617	17.8082	1.10617
-0.997172	54.5455	0.997172
-0.650119	17.6516	0.650119
-0.626766	20.5964	0.626766
-0.599516	0.622776	0.599516
-0.499163	2.12766	0.499163
-0.334927	4.47338	0.334927
-0.308138	16.6667	0.308138
-0.275451	21.9101	0.275451
-0.0706075	5.22499	0.0706075
-0.0118203	1.00671	0.0118203
0.0127	16.6667	0.0127
0.0466885	100	0.0466885
0.0592225	100	0.0592225
0.235849	100	0.235849
0.486771	3.71567	0.486771
0.495088	12.906	0.495088
0.539937	100	0.539937
0.658769	20.8955	0.658769
0.788284	20.7715	0.788284
0.865231	3.22581	0.865231
0.962927	41.1765	0.962927
1.05175	14.1176	1.05175
2.04437	2.19378	2.04437
2.22634	5.70222	2.22634
2.30121	61.9289	2.30121
3.35917	11.1111	3.35917
3.59896	57.1429	3.59896
4.62578	2.5641	4.62578
4.6513	38.8235	4.6513
5.00623	50	5.00623
6.09318	36.8421	6.09318
6.69105	16.6667	6.69105
8.39666	3.92157	8.39666
8.40555	2.3622	8.40555
11.5213	3.84615	11.5213
11.635	6.57895	11.635
12.8095	11.2903	12.8095
14.1988	0.320821	14.1988
16.6124	1.21017	16.6124
16.9523	1.8242	16.9523
22.203	9.375	22.203
22.7021	1.00132	22.7021
22.7889	0.137057	22.7889
23.0257	13.7931	23.0257
23.4811	3.41644	23.4811
23.8965	5.76923	23.8965
33.1058	1.66907	33.1058
38.5201	33.3333	38.5201
41.0723	3.84615	41.0723
47.2723	0.4004	47.2723
68.5458	0.298507	68.5458
71.9331	3.46965	71.9331
91.9294	4.65995	91.9294
113.882	6.04089	113.882
115.817	7.12112	115.817
141.407	9.65594	141.407
#VALUE!	0
#VALUE!	0
#VALUE!	0
#VALUE!	0
#VALUE!	0
#VALUE!	0
#VALUE!	0
#VALUE!	0
#VALUE!	0
#VALUE!	0
#VALUE!	0
#VALUE!	0
#VALUE!	0
#VALUE!	0
#VALUE!	0
#VALUE!	0
#VALUE!	0
#VALUE!	0
#VALUE!	0
#VALUE!	0
#VALUE!	0
#VALUE!	0
#VALUE!	0
#VALUE!	0
#VALUE!	0
#VALUE!	0
#VALUE!	0
#VALUE!	0
#VALUE!	0
#VALUE!	0
#VALUE!	0
#VALUE!	0
#VALUE!	0
#VALUE!	0
#VALUE!	0
#VALUE!	0
#VALUE!	0
#VALUE!	0
#VALUE!	0
#VALUE!	0
#VALUE!	0
#VALUE!	0
#VALUE!	0
#VALUE!	0
#VALUE!	0
#VALUE!	0
#VALUE!	0
#VALUE!	0
#VALUE!	0
#VALUE!	0
#VALUE!	0
#VALUE!	0
#VALUE!	0
#VALUE!	0
#VALUE!	0
#VALUE!	0
#VALUE!	0
#VALUE!	0
#VALUE!	0
#VALUE!	0
#VALUE!	0
#VALUE!	0
#VALUE!	0
#VALUE!	0
#VALUE!	0
#VALUE!	0
#VALUE!	0
#VALUE!	0
#VALUE!	0
#VALUE!	0
#VALUE!	0
#VALUE!	0
#VALUE!	0
#VALUE!	0
#VALUE!	0
#VALUE!	0
#VALUE!	0
#VALUE!	0
	0
	0
	0
	0
	1.16279
	0
	0
	0
	0
	0
	0
	0
	0
	0
	0
	0.012279
	0
	0
	0
	0
	0
	0
	0
	0
	0
	0
	0
	0
	0
	0
	0
	0
	0
	0
	0
	0
	0
	0
	0
	0
	0
	0
	0
	1.72414
	0
	0
	0
	0
	0
	0
	0
	0
	0
	0
	0
	0
	0
	0
	0
	0
	0
	0
	0
	0
	0
	0
	0.480769
	0
	0
	0
	0
	0
	0
	0
	0
	0
	4.7619
	0
	0
	0
	0
	0
	0
	0
	5.26316
	0
	0
	0
	0.200803
	0
	0
	0
	0
	0
	0
	0
	0
	0
	0
	0
	0
	0
	0
	0
	0
	0
	0
	0
	0.00985319
	0
	0
	0
	0.78125
	0
	0
	0
	0
	0
	0
	0
	0
	0
	0
	0
	0
	0
	0
	0
	0
	0
	0
	0
	0
	0
	0
	0
	0
	0
	0
	0
	0
	0
	0
	0
	0
	0
	0
	0
	0
	0
	0
	0
	0
	0
	0
	0
	0
	0
	0.877193
	0
	0
	0
	0
	0
	0
	0
	0
	0
	0
	0
	0
	0
	0
	0
	0
	0
	0
	0
	0
	0
	0
	0
	0
	0
	0
	0
	0
	0
	0
	0
	0
	0
	0
	0
	0
	0
	0
	0
	0
	0
	0
	0
	0
	0
	0
	0
	0
	0
	0
	0
	0
	0
	0
	0
	0
	0
	0
	0
	0
	0
	0
	0.091659
	0.201207
	0
	0
	0
	0
	0.207822
	0
	0
	0.0150263
	0.12285
	1.39241
	0.740741
	1.30719
	0.925926
	0.895522
	0
	0
	0
	0.0361795
	0.119095
	0
