# Supplementary material for: Present-Day Vegetation Helps Quantifying Past Land Cover in Selected Regions of the Czech Republic
Source: PLoS One. 2014 Jun 17;9(6):e100117. doi: 10.1371/journal.pone.0100117 (PMC4061133; doi:10.1371/journal.pone.0100117)
Supplement: Table S3 — Table of mean values of the cover of Poaceae, Corylus and Plantago lanceolata extrapolated into CORINE classes. For further information, see Table S2. (XLS) [file pone.0100117.s003.xls]

## Sheet: List1
		Poaceae				Plantago lanceolata				segments	Corylus
	treeless seg.	segments	segments	mean	variance of	segments	segments	mean	variance of		segments	segments	mean	variance of
CLC class	total	presence	abundance	abundance	abundance	presence	abundance	abundance	abundance	total	presence	abundance	abundance	abundance
112	9856	2982	1545	17.7165	0.122467	1067	401	0.95568	0.00420689	13035	475	258	0.377088	0.00169201
121	878	247	131	18.3401	1.42789	36	11	0.360671	0.0302167	1290	46	13	0.545475	0.0594574
122	86	21	18	12.8694	8.88213					137	8	8	0.0451556
123	2	1	1	35.3503						2
124	6	1	1	13.9446						7
131	192	82	40	23.5281	6.78509	3	1	0.263499		363	30	16	1.39833	0.125915
132	20	5	4	16.011						28
133	13	2	2	4.16827						28
141	276	114	83	24.7768	4.85037	17	5	0.839624		537	27	18	0.141051	0.00182049
142	788	256	138	19.3044	1.72907	49	16	0.804109	0.0501133	1208	31	11	0.407713	0.0270174
211	30948	12881	6744	24.787	0.0484706	3289	1094	0.97255	0.00162202	57118	3848	2189	1.72813	0.0022111
221	396	183	125	26.6013	3.04504	19	3	1.0364		732	20	12	0.202293	0.00659424
222	734	218	131	18.8904	1.5317	34	8	0.265376		1265	88	53	0.675077	0.0110196
231	35603	14689	6332	23.3995	0.0430322	4339	1365	1.12381	0.00147019	51487	3214	1693	1.76253	0.00243909
242	1622	581	363	22.6844	0.778378	107	32	0.31865	0.0078438	2631	106	67	0.353632	0.00265588
243	57247	23221	11193	23.3468	0.0259957	5888	2039	0.866077	0.000618513	85473	5732	3116	1.66786	0.00137048
311	12374	3271	1749	15.3074	0.0883499	395	141	0.198984	0.000511197	40117	2289	1403	0.479381	0.00029426
312	37048	15462	5593	21.7579	0.0482687	2879	660	0.774973	0.00142676	87638	3856	1894	0.930012	0.000868325
313	22860	6969	3118	17.4856	0.055181	1453	483	0.517342	0.0010589	67312	4239	2221	0.637874	0.000471437
321	4923	3203	781	38.3737	0.765676	176	17	0.102761	0.000223355	6062	258	104	0.798555	0.00898364
322	1009	861	260	52.1242	4.74385	2	2	0.000844311		1131
324	10267	4923	1726	27.5019	0.209081	394	66	0.203107	0.00157936	19842	739	322	0.557284	0.00195873
332	83	9								172
333	63	59	5	89.5302						75
411	1202	718	204	31.1264	2.47236	26	2	0.463362		1646	2
412	410	243	58	27.2139	11.5208					570
511	590	230	187	26.7669	2.31869	10	6	0.0874185		915	20	5	0.119251
512	1792	806	460	33.817	1.21503	55	4	1.03557		2835	116	62	0.507277	0.00854013
SUM	231288	92238	40992			20238	6356			443656	25144	13465
