# Supplementary material for: Present-Day Vegetation Helps Quantifying Past Land Cover in Selected Regions of the Czech Republic
Source: PLoS One. 2014 Jun 17;9(6):e100117. doi: 10.1371/journal.pone.0100117 (PMC4061133; doi:10.1371/journal.pone.0100117)
Supplement: Table S4 — Actual vegetation (%) in each region. The brackets show standard deviation. (XLS) [file pone.0100117.s004.xls]

## Sheet: List1
reg	Polabi	N-Bohem	NE-Bohem	S-Bohem	S-Morav	Sumava	Boh-Mor_High
Abies	0.166997	0.0583373	0.157272	0.69497	0.330793	1.28896	0.370791
Acer	0.38767	0.914668	0.615911	0.217926	0.5375	0.404317	0.268788
Alnus	0.593934	0.953156	0.846888	0.897725	0.442379	0.896818	0.940822
Betula	1.797	3.96466	2.05824	1.27575	0.717923	1.47215	0.837853
Carpinus	1.06224	0.54311	0.475245	0.0307504	2.59958	0.0186169	0.410353
Cerealia	48.9794	33.0718	32.0368	31.5698	48.9512	21.5051	39.3058
Corylus	0.58 (0.05)	0.69 (0.07)	0.63 (0.05)	0.67 (0.05)	0.45 (0.06)	0.81 (0.07)	0.57 (0.04)
Fagus	1.84324	4.15477	2.84348	2.14458	5.79495	3.47838	1.37682
Fraxinus	0.76851	1.37663	0.65736	0.130138	1.86095	0.210349	0.269144
Picea	12.5311	20.2082	33.0146	32.5545	11.6879	42.966	34.8512
Pinus	14.9351	15.4136	7.56513	15.989	6.78838	10.3436	8.70268
Pla_lanc	0.34 (0.04)	0.54 (0.05)	0.67 (0.05)	0.48 (0.05)	0.26 (0.05)	0.62 (0.06)	0.38 (0.04)
Poaceae	8.54 (0.11)	12.19 (0.16)	13.33 (0.11)	11.27 (0.11)	7.79 (0.15)	14.44 (0.17)	9.12 (0.09)
Quercus	6.82194	5.35261	4.71487	1.74068	10.2825	1.26079	2.15373
Salix	0.0410635	0.042831	0.038369	0.0196731	0.140967	0.023124	0.0274429
Tilia	0.599675	0.507671	0.332539	0.308156	1.32417	0.252846	0.406307
Ulmus	0.0141645	0.0128785	0.00648691	0.00444023	0.0475386	0.00526339	0.0113454
